# Supplementary material for: Spatiotemporal Dynamics and Assembly Mechanisms of Bacterial Communities in Tropical-Subtropical Coastal Waters of the Leizhou Peninsula, China
Source: Microorganisms. 2026 Jun 17;14(6):1359. doi: 10.3390/microorganisms14061359 (PMC13304073; doi:10.3390/microorganisms14061359)
Supplement: Supplementary file 1 [file microorganisms-14-01359-s001.zip]

Archive with 2 entries (2 files):
- Wei et al., supplementary Figure 20260601.pdf
- Wei et al., supplementary Table S1 20260410.xlsx
