# Supplementary material for: Spatiotemporal Dynamics and Assembly Mechanisms of Bacterial Communities in Tropical-Subtropical Coastal Waters of the Leizhou Peninsula, China
Source: Microorganisms. 2026 Jun 17;14(6):1359. doi: 10.3390/microorganisms14061359 (PMC13304073; doi:10.3390/microorganisms14061359)
Supplement: Supplementary file 1 [file microorganisms-14-01359-s001.zip › Wei et al., supplementary Table S1 20260410.xlsx]

## Sheet: Sheet1
Table S1. Statistics of obtained sequence bacterial 16S rRNA gene amplicon pyrosequencing
Sample	Sample ID	Raw Tags	Raw Bases(M)	Valid Tags	Valid Bases(M)	Valid%	Q20%	Q30%	GC%
CBZ_winter	S1M12Y22	83156	41.58M	67920	27.84M	81.68	97.43	92.6	52.18
APYZ_winter	S2M12Y22	80829	40.41M	68248	28.03M	84.44	97.52	92.86	52.34
CTZ_winter	S3M12Y22	80390	40.20M	72678	29.84M	90.41	96.94	91.37	52.86
NAW_winter	S4M12Y22	82896	41.45M	75569	31.10M	91.16	97.1	91.74	52.49
TCT_winter	S5M12Y22	87895	43.95M	71735	29.39M	81.61	96.91	91.34	52.76
XJG_winter	S6M12Y22	87696	43.85M	70183	28.81M	80.03	97	91.5	52.33
QSZ_winter	S7M12Y22	80034	40.02M	68010	27.96M	84.98	96.12	89.38	52.62
XL_winter	S9M12Y22	80548	40.27M	66543	27.36M	82.61	97.37	92.42	53.34
WL_winter	S8M12Y22	85251	42.63M	69003	28.39M	80.94	97.4	92.51	53.1
DLZ_winter	S10M12Y22	84212	42.11M	65215	26.65M	77.44	96.97	91.45	53.71
DNMT_winter	S11M12Y22	83602	41.80M	71590	29.42M	85.63	97.26	92.16	52.41
NZD_winter	S12M12Y22	87994	44.00M	77487	31.89M	88.06	97.27	92.29	53.03
LHT_winter	S13M12Y22	81286	40.64M	67992	28.08M	83.65	97	91.58	53.3
BG_winter	S14M12Y22	82768	41.38M	71766	29.51M	86.71	96.94	91.35	53.15
NSD_winter	S15M12Y22	84827	42.41M	71560	29.34M	84.36	96.5	90.23	52.93
TCD_winter	S16M12Y22	83883	41.94M	69521	28.58M	82.88	97.4	92.5	52.62
YG_winter	S17M12Y22	83065	41.53M	67795	27.92M	81.62	97.27	92.12	53.36
JSW_winter	S18M12Y22	81901	40.95M	65864	27.02M	80.42	97.53	92.94	53.29
GD_winter	S19M12Y22	82928	41.46M	60775	25.12M	73.29	97	91.72	52.28
QTZ_winter	S20M12Y22	81206	40.60M	67729	27.83M	83.4	97.2	92.01	52.61
DLW_winter	S21M12Y22	84838	42.42M	73445	30.06M	86.57	97.21	92.03	52.14
CBZ_autumn	S1M08Y22	86403	43.20M	73588	30.07M	85.17	97.27	92.19	54.27
APYZ_autumn	S2M08Y22	86837	43.42M	70601	28.81M	81.3	96.34	89.86	54.2
CTZ_autumn	S3M08Y22	81202	40.60M	62416	25.60M	76.87	97.47	92.82	54.82
NAW_autumn	S4M08Y22	84507	42.25M	61406	25.56M	72.66	97.3	92.3	51.38
TCT_autumn	S5M08Y22	86888	43.44M	72713	30.57M	83.69	97.04	91.79	54.24
XJG_autumn	S6M08Y22	85058	42.53M	58061	24.35M	68.26	96.93	91.6	53.33
QSZ_autumn	S7M08Y22	87714	43.86M	54785	22.70M	62.46	97	91.7	53.18
XL_autumn	S9M08Y22	85644	42.82M	61295	25.70M	71.57	97.09	91.82	51.28
WL_autumn	S8M08Y22	85722	42.86M	63403	26.33M	73.96	97.26	92.21	53.62
DLZ_autumn	S10M08Y22	81991	41.00M	59414	24.70M	72.46	95.88	88.85	53.03
DNMT_autumn	S11M08Y22	80501	40.25M	65692	26.96M	81.6	97.47	92.69	53.46
NZD_autumn	S12M08Y22	86018	43.01M	72807	29.89M	84.64	96.96	91.4	53.39
LHT_autumn	S13M08Y22	82593	41.30M	68370	27.97M	82.78	97.5	92.79	52.66
BG_autumn	S14M08Y22	82527	41.26M	75299	31.74M	91.24	97.24	92.3	54.25
NSD_autumn	S15M08Y22	82289	41.14M	68510	27.95M	83.26	97.32	92.4	54.47
TCD_autumn	S16M08Y22	85179	42.59M	71458	29.08M	83.89	97.13	91.94	54.27
YG_autumn	S17M08Y22	86953	43.48M	72791	29.66M	83.71	97.15	91.96	54.5
JSW_autumn	S18M08Y22	81274	40.64M	75798	30.91M	93.26	95.83	88.81	53.99
GD_autumn	S19M08Y22	87402	43.70M	78697	31.94M	90.04	97.39	92.52	54.26
QTZ_autumn	S20M08Y22	84351	42.18M	70232	28.75M	83.26	97.55	92.95	54.93
DLW_autumn	S21M08Y22	81100	40.55M	64820	26.64M	79.93	97.51	92.91	54.17
CBZ_summer	S1M06Y23	82013	41.01M	66752	27.15M	81.39	98.14	94.43	54.53
APYZ_summer	S2M06Y23	87706	43.85M	70857	28.76M	80.79	98.08	94.25	54.24
CTZ_summer	S3M06Y23	83839	41.92M	76315	31.24M	91.03	97.34	91.69	53.7
NAW_summer	S4M06Y23	80482	40.24M	73829	30.20M	91.73	97.24	91.64	53.54
TCT_summer	S5M06Y23	80972	40.49M	75191	30.76M	92.86	98.36	94.84	53.58
XJG_summer	S6M06Y23	84911	42.46M	73634	30.13M	86.72	98.09	93.98	52.83
QSZ_summer	S7M06Y23	83778	41.89M	77075	31.88M	92	98.17	94.31	52.38
XL_summer	S9M06Y23	87646	43.82M	73159	30.03M	83.47	98.31	94.77	53.67
WL_summer	S8M06Y23	81890	40.95M	64018	26.21M	78.18	98.15	94.42	53.57
DLZ_summer	S10M06Y23	83775	41.89M	68325	28.02M	81.56	98.2	94.55	53.61
DNMT_summer	S11M06Y23	87883	43.94M	75229	30.94M	85.6	97.65	92.72	53.28
NZD_summer	S12M06Y23	81028	40.51M	72990	30.03M	90.08	96.7	90.41	53.63
LHT_summer	S13M06Y23	80901	40.45M	71263	29.23M	88.09	98.35	94.88	53.63
BG_summer	S14M06Y23	86648	43.32M	76763	31.70M	88.59	98.31	94.74	53.94
NSD_summer	S15M06Y23	87727	43.86M	75074	30.95M	85.58	98.29	94.8	53.75
TCD_summer	S16M06Y23	87680	43.84M	74732	30.70M	85.23	98.08	94.03	54.34
YG_summer	S17M06Y23	87294	43.65M	61718	25.48M	70.7	98.03	94.13	53.38
JSW_summer	S18M06Y23	83746	41.87M	64613	26.44M	77.15	97.89	93.77	54.67
GD_summer	S19M06Y23	86593	43.30M	75605	30.96M	87.31	97.47	92.26	54.19
QTZ_summer	S20M06Y23	87003	43.50M	72863	29.91M	83.75	97.51	92.42	54.24
DLW_summer	S21M06Y23	82199	41.10M	70829	29.16M	86.17	98.36	94.93	53.53
CBZ_spring	S1M03Y23	86199	43.10M	75911	31.17M	88.06	98.41	94.98	53.41
APYZ_spring	S2M03Y23	82839	41.42M	72902	30.08M	88	98.38	94.92	52.67
CTZ_spring	S3M03Y23	82664	41.33M	73699	30.20M	89.15	98.37	94.91	53.22
NAW_spring	S4M03Y23	81497	40.75M	72417	29.69M	88.86	98.16	94.34	51.63
TCT_spring	S5M03Y23	84739	42.37M	76449	31.31M	90.22	98.25	94.54	52.82
XJG_spring	S6M03Y23	84289	42.14M	75397	31.10M	89.45	97.87	93.37	51.41
QSZ_spring	S7M03Y23	84326	42.16M	76151	31.39M	90.31	97.58	92.52	51.24
XL_spring	S9M03Y23	84949	42.47M	72821	29.99M	85.72	97.69	92.85	52.07
WL_spring	S8M03Y23	81513	40.76M	70013	28.79M	85.89	98.28	94.68	52.38
DLZ_spring	S10M03Y23	80833	40.42M	69862	28.73M	86.43	98.24	94.59	51.69
DNMT_spring	S11M03Y23	85126	42.56M	73146	30.20M	85.93	97.69	93.01	51.81
NZD_spring	S12M03Y23	82571	41.29M	72979	30.15M	88.38	97.8	93.11	51.66
LHT_spring	S13M03Y23	86430	43.22M	76056	31.69M	88	98.04	94.07	52.07
BG_spring	S14M03Y23	82756	41.38M	74963	31.16M	90.58	97.81	93.21	51.76
NSD_spring	S15M03Y23	85145	42.57M	73064	30.12M	85.81	97.33	91.92	52.31
TCD_spring	S16M03Y23	83173	41.59M	70126	28.91M	84.31	98.32	94.82	52.46
YG_spring	S17M03Y23	84700	42.35M	70676	29.28M	83.44	98.33	94.84	52.51
JSW_spring	S18M03Y23	86013	43.01M	77255	32.16M	89.82	98.14	94.19	53.13
GD_spring	S19M03Y23	87688	43.84M	74799	30.82M	85.3	98.29	94.81	53.46
QTZ_spring	S20M03Y23	82684	41.34M	73172	30.04M	88.5	98	93.9	51.78
DLW_spring	S21M03Y23	80953	40.48M	67478	27.82M	83.35	98.08	94.13	52.28
